# Supplementary material for: A novel prognostic signature based on cuproptosis-related lncRNA mining in colorectal cancer
Source: Front Genet. 2022 Aug 29;13:969845. doi: 10.3389/fgene.2022.969845 (PMC9465626; doi:10.3389/fgene.2022.969845)
Supplement: Supplementary file 2 [file DataSheet1.ZIP › Supplementary Tables/Supplementary Table 1.xlsx]

## Sheet: Sheet1
Table: Gene sets enriched in phenotype high (P value<0.05)
	GS follow link to MSigDB	GS DETAILS	SIZE	ES	NES	NOM p-val	FDR q-val	FWER p-val	RANK AT MAX	LEADING EDGE
1	KEGG_RIBOSOME	Details ...	88	0.82	1.92	0.006	0.185	0.144	7192	tags=83%, list=12%, signal=94%
2	KEGG_OXIDATIVE_PHOSPHORYLATION	Details ...	132	0.64	1.92	0.006	0.095	0.146	9893	tags=61%, list=17%, signal=73%
3	KEGG_RNA_POLYMERASE	Details ...	29	0.61	1.81	0.012	0.168	0.29	2844	tags=41%, list=5%, signal=43%
4	KEGG_GLYCOSYLPHOSPHATIDYLINOSITOL_GPI_ANCHOR_BIOSYNTHESIS	Details ...	25	0.58	1.66	0.046	0.348	0.559	11013	tags=60%, list=19%, signal=74%
6	KEGG_HISTIDINE_METABOLISM	Details ...	29	0.51	1.64	0.029	0.262	0.596	7135	tags=41%, list=12%, signal=47%
9	KEGG_TYROSINE_METABOLISM	Details ...	42	0.44	1.52	0.038	0.33	0.75	5207	tags=26%, list=9%, signal=29%
10	KEGG_RIBOFLAVIN_METABOLISM	Details ...	16	0.48	1.49	0.05	0.35	0.791	5985	tags=31%, list=10%, signal=35%
