# Supplementary material for: A novel prognostic signature based on cuproptosis-related lncRNA mining in colorectal cancer
Source: Front Genet. 2022 Aug 29;13:969845. doi: 10.3389/fgene.2022.969845 (PMC9465626; doi:10.3389/fgene.2022.969845)
Supplement: Supplementary file 2 [file DataSheet1.ZIP › Supplementary Tables/Supplementary Table 2.xlsx]

## Sheet: Sheet1
Table: Gene sets enriched in phenotype low (P value<0.05)
	GS follow link to MSigDB	GS DETAILS	SIZE	ES	NES	NOM p-val	FDR q-val	FWER p-val	RANK AT MAX	LEADING EDGE
1	KEGG_PRION_DISEASES	Details ...	35	-0.69	-2.2	0	0.01	0.004	5558	tags=51%, list=9%, signal=57%
2	KEGG_APOPTOSIS	Details ...	87	-0.57	-2.12	0	0.017	0.017	8538	tags=47%, list=14%, signal=55%
3	KEGG_FOCAL_ADHESION	Details ...	199	-0.61	-2.11	0.002	0.013	0.02	8265	tags=52%, list=14%, signal=61%
4	KEGG_LONG_TERM_POTENTIATION	Details ...	70	-0.53	-2.1	0	0.011	0.024	6800	tags=34%, list=11%, signal=39%
5	KEGG_PROSTATE_CANCER	Details ...	89	-0.55	-2.07	0	0.013	0.034	10027	tags=43%, list=17%, signal=51%
6	KEGG_NATURAL_KILLER_CELL_MEDIATED_CYTOTOXICITY	Details ...	132	-0.59	-2.06	0	0.012	0.039	5518	tags=42%, list=9%, signal=47%
7	KEGG_GNRH_SIGNALING_PATHWAY	Details ...	101	-0.51	-2.01	0	0.023	0.065	6978	tags=39%, list=12%, signal=44%
8	KEGG_VIRAL_MYOCARDITIS	Details ...	68	-0.63	-1.98	0.008	0.027	0.087	9511	tags=57%, list=16%, signal=68%
9	KEGG_TOLL_LIKE_RECEPTOR_SIGNALING_PATHWAY	Details ...	102	-0.55	-1.97	0	0.028	0.097	6057	tags=38%, list=10%, signal=43%
10	KEGG_GLIOMA	Details ...	65	-0.54	-1.97	0	0.026	0.099	8265	tags=42%, list=14%, signal=48%
11	KEGG_GAP_JUNCTION	Details ...	90	-0.52	-1.97	0	0.024	0.101	6021	tags=37%, list=10%, signal=41%
12	KEGG_LONG_TERM_DEPRESSION	Details ...	70	-0.52	-1.96	0	0.024	0.106	4806	tags=33%, list=8%, signal=36%
13	KEGG_ECM_RECEPTOR_INTERACTION	Details ...	84	-0.68	-1.96	0.01	0.022	0.106	8115	tags=57%, list=14%, signal=66%
14	KEGG_O_GLYCAN_BIOSYNTHESIS	Details ...	30	-0.64	-1.95	0.004	0.022	0.112	3415	tags=33%, list=6%, signal=35%
15	KEGG_ACUTE_MYELOID_LEUKEMIA	Details ...	57	-0.57	-1.94	0	0.021	0.117	6057	tags=37%, list=10%, signal=41%
16	KEGG_REGULATION_OF_ACTIN_CYTOSKELETON	Details ...	213	-0.5	-1.94	0.004	0.021	0.124	3905	tags=31%, list=7%, signal=34%
17	KEGG_CHEMOKINE_SIGNALING_PATHWAY	Details ...	188	-0.55	-1.93	0.006	0.021	0.129	6257	tags=39%, list=11%, signal=44%
18	KEGG_RENAL_CELL_CARCINOMA	Details ...	70	-0.54	-1.93	0.002	0.021	0.132	6459	tags=43%, list=11%, signal=48%
19	KEGG_ARRHYTHMOGENIC_RIGHT_VENTRICULAR_CARDIOMYOPATHY_ARVC	Details ...	74	-0.59	-1.92	0.006	0.021	0.137	7892	tags=41%, list=13%, signal=47%
20	KEGG_PATHWAYS_IN_CANCER	Details ...	325	-0.47	-1.91	0.006	0.023	0.157	6459	tags=35%, list=11%, signal=39%
21	KEGG_TYPE_II_DIABETES_MELLITUS	Details ...	47	-0.55	-1.9	0.006	0.023	0.16	5518	tags=30%, list=9%, signal=33%
22	KEGG_NEUROTROPHIN_SIGNALING_PATHWAY	Details ...	126	-0.49	-1.9	0.002	0.022	0.164	6640	tags=33%, list=11%, signal=37%
23	KEGG_ALDOSTERONE_REGULATED_SODIUM_REABSORPTION	Details ...	42	-0.56	-1.9	0.004	0.021	0.164	10394	tags=40%, list=17%, signal=49%
24	KEGG_ENDOCYTOSIS	Details ...	181	-0.47	-1.9	0.004	0.021	0.167	7653	tags=36%, list=13%, signal=42%
25	KEGG_JAK_STAT_SIGNALING_PATHWAY	Details ...	155	-0.5	-1.89	0.002	0.021	0.173	6057	tags=30%, list=10%, signal=33%
26	KEGG_DORSO_VENTRAL_AXIS_FORMATION	Details ...	24	-0.6	-1.89	0.002	0.021	0.178	3095	tags=42%, list=5%, signal=44%
27	KEGG_SPHINGOLIPID_METABOLISM	Details ...	39	-0.56	-1.88	0.002	0.021	0.182	10086	tags=44%, list=17%, signal=52%
28	KEGG_ADHERENS_JUNCTION	Details ...	73	-0.53	-1.86	0.014	0.026	0.223	8831	tags=45%, list=15%, signal=53%
29	KEGG_ADIPOCYTOKINE_SIGNALING_PATHWAY	Details ...	66	-0.5	-1.85	0	0.026	0.229	6057	tags=30%, list=10%, signal=34%
30	KEGG_INSULIN_SIGNALING_PATHWAY	Details ...	136	-0.44	-1.84	0	0.027	0.239	6800	tags=32%, list=11%, signal=36%
31	KEGG_MAPK_SIGNALING_PATHWAY	Details ...	267	-0.44	-1.82	0.004	0.031	0.271	6057	tags=30%, list=10%, signal=34%
32	KEGG_GALACTOSE_METABOLISM	Details ...	25	-0.58	-1.81	0.008	0.034	0.298	11130	tags=52%, list=19%, signal=64%
33	KEGG_LEISHMANIA_INFECTION	Details ...	70	-0.62	-1.8	0.024	0.035	0.307	5539	tags=49%, list=9%, signal=54%
34	KEGG_CHRONIC_MYELOID_LEUKEMIA	Details ...	73	-0.5	-1.8	0.014	0.035	0.313	10198	tags=44%, list=17%, signal=53%
35	KEGG_PANCREATIC_CANCER	Details ...	70	-0.5	-1.8	0.01	0.034	0.314	10198	tags=44%, list=17%, signal=53%
36	KEGG_COLORECTAL_CANCER	Details ...	62	-0.5	-1.8	0.014	0.033	0.314	6057	tags=35%, list=10%, signal=39%
37	KEGG_PANTOTHENATE_AND_COA_BIOSYNTHESIS	Details ...	16	-0.62	-1.79	0.008	0.033	0.319	5677	tags=38%, list=10%, signal=41%
38	KEGG_RIG_I_LIKE_RECEPTOR_SIGNALING_PATHWAY	Details ...	71	-0.47	-1.77	0.006	0.04	0.368	3635	tags=27%, list=6%, signal=28%
39	KEGG_TIGHT_JUNCTION	Details ...	131	-0.42	-1.76	0.01	0.043	0.384	9560	tags=37%, list=16%, signal=44%
40	KEGG_CYTOKINE_CYTOKINE_RECEPTOR_INTERACTION	Details ...	264	-0.49	-1.76	0.018	0.042	0.386	8187	tags=34%, list=14%, signal=39%
41	KEGG_B_CELL_RECEPTOR_SIGNALING_PATHWAY	Details ...	75	-0.52	-1.75	0.021	0.043	0.39	6057	tags=36%, list=10%, signal=40%
42	KEGG_GRAFT_VERSUS_HOST_DISEASE	Details ...	37	-0.75	-1.75	0.037	0.043	0.399	7315	tags=73%, list=12%, signal=83%
43	KEGG_HYPERTROPHIC_CARDIOMYOPATHY_HCM	Details ...	83	-0.51	-1.74	0.018	0.044	0.412	6508	tags=31%, list=11%, signal=35%
45	KEGG_ENDOMETRIAL_CANCER	Details ...	52	-0.48	-1.73	0.016	0.045	0.425	9869	tags=38%, list=17%, signal=46%
46	KEGG_ERBB_SIGNALING_PATHWAY	Details ...	87	-0.46	-1.72	0.014	0.046	0.436	6057	tags=30%, list=10%, signal=33%
47	KEGG_SMALL_CELL_LUNG_CANCER	Details ...	84	-0.48	-1.71	0.025	0.049	0.453	6356	tags=37%, list=11%, signal=41%
48	KEGG_FC_EPSILON_RI_SIGNALING_PATHWAY	Details ...	79	-0.46	-1.71	0.028	0.049	0.459	6601	tags=35%, list=11%, signal=40%
49	KEGG_MELANOGENESIS	Details ...	101	-0.44	-1.7	0.014	0.051	0.477	6021	tags=28%, list=10%, signal=31%
50	KEGG_HEMATOPOIETIC_CELL_LINEAGE	Details ...	85	-0.57	-1.7	0.03	0.051	0.48	6356	tags=38%, list=11%, signal=42%
51	KEGG_VEGF_SIGNALING_PATHWAY		76	-0.44	-1.7	0.018	0.051	0.482	6279	tags=34%, list=11%, signal=38%
52	KEGG_AUTOIMMUNE_THYROID_DISEASE		50	-0.59	-1.7	0.044	0.05	0.482	7752	tags=48%, list=13%, signal=55%
53	KEGG_ETHER_LIPID_METABOLISM		33	-0.5	-1.69	0.015	0.051	0.49	7401	tags=39%, list=12%, signal=45%
54	KEGG_LEUKOCYTE_TRANSENDOTHELIAL_MIGRATION		116	-0.48	-1.69	0.034	0.05	0.49	10062	tags=47%, list=17%, signal=57%
55	KEGG_PHOSPHATIDYLINOSITOL_SIGNALING_SYSTEM		76	-0.48	-1.68	0.037	0.055	0.524	10460	tags=46%, list=18%, signal=56%
56	KEGG_DILATED_CARDIOMYOPATHY		90	-0.5	-1.67	0.034	0.054	0.526	6508	tags=32%, list=11%, signal=36%
57	KEGG_BLADDER_CANCER		42	-0.46	-1.67	0.015	0.054	0.533	3966	tags=31%, list=7%, signal=33%
58	KEGG_FC_GAMMA_R_MEDIATED_PHAGOCYTOSIS		96	-0.46	-1.66	0.034	0.055	0.543	6593	tags=38%, list=11%, signal=42%
62	KEGG_CYTOSOLIC_DNA_SENSING_PATHWAY		55	-0.47	-1.64	0.018	0.061	0.585	3139	tags=27%, list=5%, signal=29%
67	KEGG_PATHOGENIC_ESCHERICHIA_COLI_INFECTION		56	-0.44	-1.57	0.041	0.085	0.689	5277	tags=30%, list=9%, signal=33%
71	KEGG_PROGESTERONE_MEDIATED_OOCYTE_MATURATION		85	-0.41	-1.54	0.039	0.093	0.723	6057	tags=29%, list=10%, signal=33%
74	KEGG_CALCIUM_SIGNALING_PATHWAY		178	-0.4	-1.53	0.049	0.096	0.739	6650	tags=25%, list=11%, signal=28%
75	KEGG_MTOR_SIGNALING_PATHWAY		52	-0.39	-1.52	0.032	0.097	0.741	8735	tags=40%, list=15%, signal=47%
